# Supplementary material for: Cofitness network connectivity determines a fuzzy essential zone in open bacterial pangenome
Source: mLife. 2024 Jun 28;3(2):277–90. doi: 10.1002/mlf2.12132 (PMC11211677; doi:10.1002/mlf2.12132)
Supplement: Supplementary file 2 — Data S2. Strains, plasmids, and primers used in this study. [file MLF2-3-277-s005.csv]

## Sheet: Data S2
Data S2. Strains, plasmids, and primers used in this study.
	Relevant characteristics	Note
Strains
E. coli S17-1 λpir	TMPr, Smr recA, thi, pro, hsdR-M+RP4: 2-Tc:Mu: Km Tn7 λpir	(De Lorenzo et al., 1993)
S. fredii CCBAU45436	wild type, NAr, TMPr	Lab stock
S. fredii CCBAU25509	wild type, NAr, TMPr	Lab stock
S. fredii NGR234	wild type, NAr, TMPr	Lab stock
S. sp. CCBAU05631	wild type, NAr, TMPr	Lab stock
S. meliloti 2011	wild type, NAr, TMPr	Lab stock
Plasmids
pSAM_Bt	Ampr, Eryr; RP4-oriT, oriR6K, mariner himar1C9 transposase with Bacteroides thetaiotamicron rpoD promoter, MmeI-adapted mariner IR elements	(Goodman et al., 2009)
pRL1063a	Kanr, plasmid harboring a promotorless Tn5luxAB transposon	(Wolk et al., 1991)
pSAM_Sf	Ampr, Kanr; pSAM_Bt with B. thetatiotamicron rpoD promoter replaced with S. fredii CCBAU45436 rpoD promoter region, erythromycin resistance gene cassette replaced with kanamycin resistance gene cassette	This work
Primers for construction of transposon delivery vector pSAM_Sf
PrpoD-F	CGCGGATCCTACATATAGGCCCCCGC (BamHI)	For fragment PCR of rpoD promoter
PrpoD-R	CGCCATATGTTTATTCGTCGCTTTCC (NdeI)	For fragment PCR of rpoD promoter
kan-F	TCGCAATTGGAGCGAGGAAGCGGAATA (MfeI)	For fragment PCR of kanamycin resistance gene cassette
kan-R	GACTCTAGAAACCCCAGAGTCCCGCTC (XbaI)	For fragment PCR of kanamycin resistance gene cassette
Primers for preparation of sequencing libraries
Universal primer	AATGATACGGCGACCACCGAGATCTACACTCTTTCCCTACACGACGCTCTTCCGATCT
P7-Tn	CAAGCAGAAGACGGCATACGAGATAGACCGGGGACTTATCATCCAACCTGT
Barcoded adapters for arrayed mutant collection
AdaptF1	TCTTTCCCTACACGACGCTCTTCCGATCTCCTAAACTACGGNN (Barcode 1)	for SF25509/SM2011 Tn-seq sample preparation
AdaptR1	5Phos/CCGTAGTTTAGGAGATCGGAAGAGCGTCGTGTAGGGAA/3Phos (Barcode 1)	for SF25509/SM2011 Tn-seq sample preparation
AdaptF2	TCTTTCCCTACACGACGCTCTTCCGATCTTGCAGATCCAACNN (Barcode 2)	for SF25509/SM2011 Tn-seq sample preparation
AdaptR2	5Phos/GTTGGATCTGCAAGATCGGAAGAGCGTCGTGTAGGGAA/3Phos (Barcode 2)	for SF25509/SM2011 Tn-seq sample preparation
AdaptF3	TCTTTCCCTACACGACGCTCTTCCGATCTCCATCACATAGGNN (Barcode 3)	for SF25509/SM2011 Tn-seq sample preparation
AdaptR3	5Phos/ CCTATGTGATGGAGATCGGAAGAGCGTCGTGTAGGGAA/3Phos (Barcode 3)	for SF25509/SM2011 Tn-seq sample preparation
AdaptF4	TCTTTCCCTACACGACGCTCTTCCGATCTGTGGTATGGGAGNN (Barcode 4)	for SF45436 Tn-seq sample preparation
AdaptR4	5Phos/CTCCCATACCACAGATCGGAAGAGCGTCGTGTAGGGAA/3Phos (Barcode 4)	for SF45436 Tn-seq sample preparation
AdaptF5	TCTTTCCCTACACGACGCTCTTCCGATCTACTTTAAGGGTGNN (Barcode 5)	for SF45436 Tn-seq sample preparation
AdaptR5	5Phos/CACCCTTAAAGTAGATCGGAAGAGCGTCGTGTAGGGAA/3Phos (Barcode 5)	for SF45436 Tn-seq sample preparation
AdaptF6	TCTTTCCCTACACGACGCTCTTCCGATCTGAGCAACATCCTNN (Barcode 6)	for SF45436 Tn-seq sample preparation
AdaptR6	5Phos/AGGATGTTGCTCAGATCGGAAGAGCGTCGTGTAGGGAA/3Phos (Barcode 6)	for SF45436 Tn-seq sample preparation
AdaptF7	TCTTTCCCTACACGACGCTCTTCCGATCTTGTTGCGTTTCTNN (Barcode 7)	for SF234 Tn-seq sample preparation
AdaptR7	5Phos/AGAAACGCAACAAGATCGGAAGAGCGTCGTGTAGGGAA/3Phos (Barcode 7)	for SF234 Tn-seq sample preparation
AdaptF8	TCTTTCCCTACACGACGCTCTTCCGATCTATGTCCGACCAANN (Barcode 8)	for SF234 Tn-seq sample preparation
AdaptR8	5Phos/TTGGTCGGACATAGATCGGAAGAGCGTCGTGTAGGGAA/3Phos (Barcode 8)	for SF234 Tn-seq sample preparation
AdaptF9	TCTTTCCCTACACGACGCTCTTCCGATCTAGGTACGCAATTNN (Barcode 9)	for SF234 Tn-seq sample preparation
AdaptR9	5Phos/AATTGCGTACCTAGATCGGAAGAGCGTCGTGTAGGGAA/3Phos (Barcode 9)	for SF234 Tn-seq sample preparation
AdaptF10	TCTTTCCCTACACGACGCTCTTCCGATCTTACCGCCTCGGANN (Barcode 14)	for SS05631 Tn-seq sample preparation
AdaptR10	5Phos/TCCGAGGCGGTAAGATCGGAAGAGCGTCGTGTAGGGAA/3Phos (Barcode 14)	for SS05631 Tn-seq sample preparation
AdaptF11	TCTTTCCCTACACGACGCTCTTCCGATCTCGTAAGATGCCTNN (Barcode 15)	for SS05631 Tn-seq sample preparation
AdaptR11	5Phos/AGGCATCTTACGAGATCGGAAGAGCGTCGTGTAGGGAA/3Phos (Barcode 15)	for SS05631 Tn-seq sample preparation
AdaptF12	TCTTTCCCTACACGACGCTCTTCCGATCTTACCGGCTTGCANN (Barcode 16)	for SS05631 Tn-seq sample preparation
AdaptR12	5Phos/TGCAAGCCGGTAAGATCGGAAGAGCGTCGTGTAGGGAA/3Phos (Barcode 16)	for SS05631 Tn-seq sample preparation
